# Supplementary material for: Simple molecular networks that respond optimally to time-periodic stimulation
Source: BMC Syst Biol. 2009 Mar 3;3:29. doi: 10.1186/1752-0509-3-29 (PMC2666635; doi:10.1186/1752-0509-3-29)
Supplement: Additional File 2 — archive-codes. Computer codes in C language used for the numerical simulations. [file 1752-0509-3-29-S2.zip]

Archive with 1 entries (1 files):
- sup2.gz
